# Supplementary material for: The Optimal Number of Surveys when Detectability Varies
Source: PLoS One. 2014 Dec 19;9(12):e115345. doi: 10.1371/journal.pone.0115345 (PMC4272285; doi:10.1371/journal.pone.0115345)
Supplement: S3 Dataset — 2011 data for application 3 (plant surveys). (TXT) [file pone.0115345.s014.txt]

Dataset S3. 2011 data for application 3 (plant surveys)
Obs_ID	Plot_ID	lnExp (years)	Grass height (cm)	Plot order	Spp	Abundance in plot	Det_order	Det time (minutes)
1	1	1.791759469	14.21	1	Atr	10	1	4.6
1	1	1.791759469	14.21	1	Atr	10	2	6.266666667
1	1	1.791759469	14.21	1	Atr	10	3	12.63333333
1	1	1.791759469	14.21	1	Atr	10	4	14.28333333
1	2	1.791759469	13.635	2	Atr	30	1	2.216666667
1	2	1.791759469	13.635	2	Atr	30	2	3.316666667
1	2	1.791759469	13.635	2	Atr	30	3	3.866666667
1	2	1.791759469	13.635	2	Atr	30	4	4.733333333
1	2	1.791759469	13.635	2	Atr	30	5	6.666666667
1	2	1.791759469	13.635	2	Atr	30	6	7.866666667
1	2	1.791759469	13.635	2	Atr	30	7	9.016666667
1	2	1.791759469	13.635	2	Atr	30	8	9.866666667
1	2	1.791759469	13.635	2	Atr	30	9	9.916666667
1	2	1.791759469	13.635	2	Atr	30	10	11.18333333
1	2	1.791759469	13.635	2	Atr	30	11	14.41666667
1	2	1.791759469	13.635	2	Atr	30	12	14.5
1	2	1.791759469	13.635	2	Atr	30	13	18.95
1	2	1.791759469	13.635	2	Atr	30	14	19.41666667
1	2	1.791759469	13.635	2	Atr	30	15	19.45
1	2	1.791759469	13.635	2	Atr	30	16	19.76666667
1	3	1.791759469	20.465	3	Atr	4	1	2.566666667
1	3	1.791759469	20.465	3	Atr	4	2	12.5
1	3	1.791759469	20.465	3	Atr	4	3	12.76666667
1	3	1.791759469	20.465	3	Atr	4	4	14.56666667
1	4	1.791759469	18.485	4	Atr	4	1	17.58333333
1	5	1.791759469	19.935	5	Atr	30	1	3.416666667
1	5	1.791759469	19.935	5	Atr	30	2	3.45
1	5	1.791759469	19.935	5	Atr	30	3	6.266666667
1	5	1.791759469	19.935	5	Atr	30	4	6.733333333
1	5	1.791759469	19.935	5	Atr	30	5	6.75
1	5	1.791759469	19.935	5	Atr	30	6	11.78333333
1	5	1.791759469	19.935	5	Atr	30	7	12.4
1	5	1.791759469	19.935	5	Atr	30	8	14.63333333
1	5	1.791759469	19.935	5	Atr	30	9	17.25
1	5	1.791759469	19.935	5	Atr	30	10	17.36666667
1	6	1.791759469	24.82	6	Atr	10	1	5.066666667
1	6	1.791759469	24.82	6	Atr	10	2	7.166666667
1	6	1.791759469	24.82	6	Atr	10	3	7.983333333
1	6	1.791759469	24.82	6	Atr	10	4	8.416666667
1	6	1.791759469	24.82	6	Atr	10	5	14.81666667
1	1	1.791759469	14.21	1	Lom	4	1	2.45
1	1	1.791759469	14.21	1	Lom	4	2	4.416666667
1	1	1.791759469	14.21	1	Lom	4	3	14.65
1	1	1.791759469	14.21	1	Lom	4	4	15.73333333
1	2	1.791759469	13.635	2	Lom	30	1	0.566666667
1	2	1.791759469	13.635	2	Lom	30	2	1.05
1	2	1.791759469	13.635	2	Lom	30	3	1.466666667
1	2	1.791759469	13.635	2	Lom	30	4	3.316666667
1	2	1.791759469	13.635	2	Lom	30	5	3.8
1	2	1.791759469	13.635	2	Lom	30	6	4.316666667
1	2	1.791759469	13.635	2	Lom	30	7	4.333333333
1	2	1.791759469	13.635	2	Lom	30	8	4.366666667
1	2	1.791759469	13.635	2	Lom	30	9	4.9
1	2	1.791759469	13.635	2	Lom	30	10	7.183333333
1	2	1.791759469	13.635	2	Lom	30	11	7.2
1	2	1.791759469	13.635	2	Lom	30	12	7.983333333
1	2	1.791759469	13.635	2	Lom	30	13	8.216666667
1	2	1.791759469	13.635	2	Lom	30	14	9.566666667
1	2	1.791759469	13.635	2	Lom	30	15	10.8
1	2	1.791759469	13.635	2	Lom	30	16	11
1	2	1.791759469	13.635	2	Lom	30	17	12
1	2	1.791759469	13.635	2	Lom	30	18	12.6
1	2	1.791759469	13.635	2	Lom	30	19	12.61
1	2	1.791759469	13.635	2	Lom	30	20	13.05
1	2	1.791759469	13.635	2	Lom	30	21	13.53333333
1	2	1.791759469	13.635	2	Lom	30	22	16.85
1	2	1.791759469	13.635	2	Lom	30	23	17.36666667
1	3	1.791759469	20.465	3	Lom	10	1	0.866666667
1	3	1.791759469	20.465	3	Lom	10	2	5.966666667
1	3	1.791759469	20.465	3	Lom	10	3	7.216666667
1	3	1.791759469	20.465	3	Lom	10	4	8.116666667
1	3	1.791759469	20.465	3	Lom	10	5	8.616666667
1	3	1.791759469	20.465	3	Lom	10	6	16.03333333
1	4	1.791759469	18.485	4	Lom	4	1	8.25
1	4	1.791759469	18.485	4	Lom	4	2	9.733333333
1	4	1.791759469	18.485	4	Lom	4	3	16.7
1	5	1.791759469	19.935	5	Lom	30	1	0.45
1	5	1.791759469	19.935	5	Lom	30	2	1.95
1	5	1.791759469	19.935	5	Lom	30	3	2.833333333
1	5	1.791759469	19.935	5	Lom	30	4	3.833333333
1	5	1.791759469	19.935	5	Lom	30	5	4.016666667
1	5	1.791759469	19.935	5	Lom	30	6	4.616666667
1	5	1.791759469	19.935	5	Lom	30	7	6.033333333
1	5	1.791759469	19.935	5	Lom	30	8	6.066666667
1	5	1.791759469	19.935	5	Lom	30	9	7.4
1	5	1.791759469	19.935	5	Lom	30	10	9.25
1	5	1.791759469	19.935	5	Lom	30	11	10.03333333
1	5	1.791759469	19.935	5	Lom	30	12	10.63333333
1	5	1.791759469	19.935	5	Lom	30	13	11.43333333
1	5	1.791759469	19.935	5	Lom	30	14	11.68333333
1	5	1.791759469	19.935	5	Lom	30	15	13.31666667
1	5	1.791759469	19.935	5	Lom	30	16	13.43333333
1	5	1.791759469	19.935	5	Lom	30	17	13.44333333
1	5	1.791759469	19.935	5	Lom	30	18	14.4
1	5	1.791759469	19.935	5	Lom	30	19	14.98333333
1	5	1.791759469	19.935	5	Lom	30	20	15.21666667
1	5	1.791759469	19.935	5	Lom	30	21	17
1	5	1.791759469	19.935	5	Lom	30	22	17.71666667
1	5	1.791759469	19.935	5	Lom	30	23	18.15
1	5	1.791759469	19.935	5	Lom	30	24	18.33333333
1	6	1.791759469	24.82	6	Lom	10	1	0.083333333
1	6	1.791759469	24.82	6	Lom	10	2	0.283333333
1	6	1.791759469	24.82	6	Lom	10	3	3.083333333
1	6	1.791759469	24.82	6	Lom	10	4	10.25
1	6	1.791759469	24.82	6	Lom	10	5	11.46666667
1	6	1.791759469	24.82	6	Lom	10	6	12.66666667
1	6	1.791759469	24.82	6	Lom	10	7	12.85
1	6	1.791759469	24.82	6	Lom	10	8	12.96666667
1	6	1.791759469	24.82	6	Lom	10	9	14
1	6	1.791759469	24.82	6	Lom	10	10	18.91666667
2	1	1.945910149	14.21	6	Atr	10	1	0.066666667
2	1	1.945910149	14.21	6	Atr	10	2	3.216666667
2	1	1.945910149	14.21	6	Atr	10	3	6.2
2	1	1.945910149	14.21	6	Atr	10	4	15.91666667
2	2	1.945910149	13.635	5	Atr	30	1	0.85
2	2	1.945910149	13.635	5	Atr	30	2	2.666666667
2	2	1.945910149	13.635	5	Atr	30	3	2.9
2	2	1.945910149	13.635	5	Atr	30	4	3.716666667
2	2	1.945910149	13.635	5	Atr	30	5	3.75
2	2	1.945910149	13.635	5	Atr	30	6	5.466666667
2	2	1.945910149	13.635	5	Atr	30	7	6.433333333
2	2	1.945910149	13.635	5	Atr	30	8	7.666666667
2	2	1.945910149	13.635	5	Atr	30	9	8.6
2	2	1.945910149	13.635	5	Atr	30	10	9.8
2	2	1.945910149	13.635	5	Atr	30	11	10.55
2	2	1.945910149	13.635	5	Atr	30	12	12.71666667
2	2	1.945910149	13.635	5	Atr	30	13	13.78333333
2	2	1.945910149	13.635	5	Atr	30	14	18.53333333
2	3	1.945910149	20.465	4	Atr	4	1	2.333333333
2	3	1.945910149	20.465	4	Atr	4	2	8.733333333
2	4	1.945910149	18.485	3	Atr	4	1	9.216666667
2	4	1.945910149	18.485	3	Atr	4	2	9.8
2	5	1.945910149	19.935	2	Atr	30	1	0.683333333
2	5	1.945910149	19.935	2	Atr	30	2	1.7
2	5	1.945910149	19.935	2	Atr	30	3	1.866666667
2	5	1.945910149	19.935	2	Atr	30	4	2.566666667
2	5	1.945910149	19.935	2	Atr	30	5	4.633333333
2	5	1.945910149	19.935	2	Atr	30	6	4.75
2	5	1.945910149	19.935	2	Atr	30	7	6.116666667
2	5	1.945910149	19.935	2	Atr	30	8	6.25
2	5	1.945910149	19.935	2	Atr	30	9	7.55
2	5	1.945910149	19.935	2	Atr	30	10	7.833333333
2	5	1.945910149	19.935	2	Atr	30	11	8.233333333
2	5	1.945910149	19.935	2	Atr	30	12	11.96666667
2	5	1.945910149	19.935	2	Atr	30	13	14.53333333
2	5	1.945910149	19.935	2	Atr	30	14	15.23333333
2	5	1.945910149	19.935	2	Atr	30	15	17.18333333
2	6	1.945910149	24.82	1	Atr	10	1	4.983333333
2	6	1.945910149	24.82	1	Atr	10	2	5.016666667
2	6	1.945910149	24.82	1	Atr	10	3	10.15
2	1	1.945910149	14.21	6	Lom	4	1	0.166666667
2	1	1.945910149	14.21	6	Lom	4	2	0.833333333
2	1	1.945910149	14.21	6	Lom	4	3	17.73333333
2	2	1.945910149	13.635	5	Lom	30	1	0.633333333
2	2	1.945910149	13.635	5	Lom	30	2	0.916666667
2	2	1.945910149	13.635	5	Lom	30	3	0.933333333
2	2	1.945910149	13.635	5	Lom	30	4	1.35
2	2	1.945910149	13.635	5	Lom	30	5	1.9
2	2	1.945910149	13.635	5	Lom	30	6	3.166666667
2	2	1.945910149	13.635	5	Lom	30	7	3.6
2	2	1.945910149	13.635	5	Lom	30	8	4.416666667
2	2	1.945910149	13.635	5	Lom	30	9	4.516666667
2	2	1.945910149	13.635	5	Lom	30	10	4.566666667
2	2	1.945910149	13.635	5	Lom	30	11	5.683333333
2	2	1.945910149	13.635	5	Lom	30	12	5.816666667
2	2	1.945910149	13.635	5	Lom	30	13	5.866666667
2	2	1.945910149	13.635	5	Lom	30	14	6.533333333
2	2	1.945910149	13.635	5	Lom	30	15	6.983333333
2	2	1.945910149	13.635	5	Lom	30	16	7.4
2	2	1.945910149	13.635	5	Lom	30	17	7.783333333
2	2	1.945910149	13.635	5	Lom	30	18	8.3
2	2	1.945910149	13.635	5	Lom	30	19	8.966666667
2	2	1.945910149	13.635	5	Lom	30	20	11.55
2	2	1.945910149	13.635	5	Lom	30	21	12.28333333
2	2	1.945910149	13.635	5	Lom	30	22	13.83333333
2	2	1.945910149	13.635	5	Lom	30	23	15.55
2	2	1.945910149	13.635	5	Lom	30	24	17.15
2	2	1.945910149	13.635	5	Lom	30	25	18.71666667
2	3	1.945910149	20.465	4	Lom	10	1	0.033333333
2	3	1.945910149	20.465	4	Lom	10	2	2.683333333
2	3	1.945910149	20.465	4	Lom	10	3	7.8
2	3	1.945910149	20.465	4	Lom	10	4	11.5
2	3	1.945910149	20.465	4	Lom	10	5	16
2	4	1.945910149	18.485	3	Lom	4	1	3.433333333
2	4	1.945910149	18.485	3	Lom	4	2	5.733333333
2	4	1.945910149	18.485	3	Lom	4	3	9.65
2	4	1.945910149	18.485	3	Lom	4	4	19.08333333
2	5	1.945910149	19.935	2	Lom	30	1	0.433333333
2	5	1.945910149	19.935	2	Lom	30	2	0.9
2	5	1.945910149	19.935	2	Lom	30	3	1.05
2	5	1.945910149	19.935	2	Lom	30	4	3.25
2	5	1.945910149	19.935	2	Lom	30	5	3.45
2	5	1.945910149	19.935	2	Lom	30	6	3.46
2	5	1.945910149	19.935	2	Lom	30	7	5.433333333
2	5	1.945910149	19.935	2	Lom	30	8	6.316666667
2	5	1.945910149	19.935	2	Lom	30	9	7.333333333
2	5	1.945910149	19.935	2	Lom	30	10	7.9
2	5	1.945910149	19.935	2	Lom	30	11	8.35
2	5	1.945910149	19.935	2	Lom	30	12	8.566666667
2	5	1.945910149	19.935	2	Lom	30	13	8.7
2	5	1.945910149	19.935	2	Lom	30	14	9.166666667
2	5	1.945910149	19.935	2	Lom	30	15	10.36666667
2	5	1.945910149	19.935	2	Lom	30	16	13.9
2	5	1.945910149	19.935	2	Lom	30	17	14.45
2	5	1.945910149	19.935	2	Lom	30	18	16.96666667
2	5	1.945910149	19.935	2	Lom	30	19	17.36666667
2	5	1.945910149	19.935	2	Lom	30	20	18.2
2	5	1.945910149	19.935	2	Lom	30	21	18.3
2	5	1.945910149	19.935	2	Lom	30	22	19.46666667
2	6	1.945910149	24.82	1	Lom	10	1	0.616666667
2	6	1.945910149	24.82	1	Lom	10	2	3.116666667
2	6	1.945910149	24.82	1	Lom	10	3	3.166666667
2	6	1.945910149	24.82	1	Lom	10	4	3.25
2	6	1.945910149	24.82	1	Lom	10	5	5.4
2	6	1.945910149	24.82	1	Lom	10	6	8.433333333
2	6	1.945910149	24.82	1	Lom	10	7	9.916666667
2	6	1.945910149	24.82	1	Lom	10	8	15.73333333
3	1	2.302585093	14.21	5	Atr	10	1	1.983333333
3	1	2.302585093	14.21	5	Atr	10	2	5.383333333
3	1	2.302585093	14.21	5	Atr	10	3	14.93333333
3	1	2.302585093	14.21	5	Atr	10	4	19.11666667
3	2	2.302585093	13.635	6	Atr	30	1	2.616666667
3	2	2.302585093	13.635	6	Atr	30	2	3.2
3	2	2.302585093	13.635	6	Atr	30	3	3.466666667
3	2	2.302585093	13.635	6	Atr	30	4	3.916666667
3	2	2.302585093	13.635	6	Atr	30	5	4.55
3	2	2.302585093	13.635	6	Atr	30	6	7.616666667
3	2	2.302585093	13.635	6	Atr	30	7	9.3
3	2	2.302585093	13.635	6	Atr	30	8	11.46666667
3	2	2.302585093	13.635	6	Atr	30	9	11.51666667
3	2	2.302585093	13.635	6	Atr	30	10	12.23333333
3	2	2.302585093	13.635	6	Atr	30	11	13.11666667
3	2	2.302585093	13.635	6	Atr	30	12	16.91666667
3	2	2.302585093	13.635	6	Atr	30	13	18.96666667
3	3	2.302585093	20.465	1	Atr	4	1	0.6
3	3	2.302585093	20.465	1	Atr	4	2	5.283333333
3	3	2.302585093	20.465	1	Atr	4	3	5.883333333
3	3	2.302585093	20.465	1	Atr	4	4	11.83333333
3	4	2.302585093	18.485	2	Atr	4	1	3.666666667
3	4	2.302585093	18.485	2	Atr	4	2	14
3	4	2.302585093	18.485	2	Atr	4	3	14.11666667
3	4	2.302585093	18.485	2	Atr	4	4	17.23333333
3	5	2.302585093	19.935	3	Atr	30	1	0.666666667
3	5	2.302585093	19.935	3	Atr	30	2	1.45
3	5	2.302585093	19.935	3	Atr	30	3	1.516666667
3	5	2.302585093	19.935	3	Atr	30	4	3.2
3	5	2.302585093	19.935	3	Atr	30	5	4.966666667
3	5	2.302585093	19.935	3	Atr	30	6	6.166666667
3	5	2.302585093	19.935	3	Atr	30	7	9.016666667
3	5	2.302585093	19.935	3	Atr	30	8	9.933333333
3	5	2.302585093	19.935	3	Atr	30	9	13.48333333
3	5	2.302585093	19.935	3	Atr	30	10	15.05
3	5	2.302585093	19.935	3	Atr	30	11	15.71666667
3	5	2.302585093	19.935	3	Atr	30	12	16.25
3	5	2.302585093	19.935	3	Atr	30	13	18.55
3	5	2.302585093	19.935	3	Atr	30	14	19.73333333
3	1	2.302585093	14.21	5	Lom	4	1	3.283333333
3	1	2.302585093	14.21	5	Lom	4	2	6.016666667
3	1	2.302585093	14.21	5	Lom	4	3	9.483333333
3	2	2.302585093	13.635	6	Lom	30	1	0.066666667
3	2	2.302585093	13.635	6	Lom	30	2	0.233333333
3	2	2.302585093	13.635	6	Lom	30	3	0.6
3	2	2.302585093	13.635	6	Lom	30	4	0.883333333
3	2	2.302585093	13.635	6	Lom	30	5	1.2
3	2	2.302585093	13.635	6	Lom	30	6	2
3	2	2.302585093	13.635	6	Lom	30	7	2.01
3	2	2.302585093	13.635	6	Lom	30	8	2.616666667
3	2	2.302585093	13.635	6	Lom	30	9	2.65
3	2	2.302585093	13.635	6	Lom	30	10	3.6
3	2	2.302585093	13.635	6	Lom	30	11	3.983333333
3	2	2.302585093	13.635	6	Lom	30	12	4.216666667
3	2	2.302585093	13.635	6	Lom	30	13	4.45
3	2	2.302585093	13.635	6	Lom	30	14	4.816666667
3	2	2.302585093	13.635	6	Lom	30	15	5.183333333
3	2	2.302585093	13.635	6	Lom	30	16	5.383333333
3	2	2.302585093	13.635	6	Lom	30	17	5.393333333
3	2	2.302585093	13.635	6	Lom	30	18	5.666666667
3	2	2.302585093	13.635	6	Lom	30	19	5.833333333
3	2	2.302585093	13.635	6	Lom	30	20	6.783333333
3	2	2.302585093	13.635	6	Lom	30	21	6.85
3	2	2.302585093	13.635	6	Lom	30	22	8.766666667
3	2	2.302585093	13.635	6	Lom	30	23	10.78333333
3	2	2.302585093	13.635	6	Lom	30	24	11.01666667
3	2	2.302585093	13.635	6	Lom	30	25	11.98333333
3	2	2.302585093	13.635	6	Lom	30	26	11.99333333
3	2	2.302585093	13.635	6	Lom	30	27	12.55
3	3	2.302585093	20.465	1	Lom	10	1	3.55
3	3	2.302585093	20.465	1	Lom	10	2	7.2
3	3	2.302585093	20.465	1	Lom	10	3	8.85
3	3	2.302585093	20.465	1	Lom	10	4	10.23333333
3	4	2.302585093	18.485	2	Lom	4	1	3.316666667
3	4	2.302585093	18.485	2	Lom	4	2	10.15
3	4	2.302585093	18.485	2	Lom	4	3	15.4
3	4	2.302585093	18.485	2	Lom	4	4	19.98333333
3	5	2.302585093	19.935	3	Lom	30	1	0.366666667
3	5	2.302585093	19.935	3	Lom	30	2	0.633333333
3	5	2.302585093	19.935	3	Lom	30	3	0.816666667
3	5	2.302585093	19.935	3	Lom	30	4	0.916666667
3	5	2.302585093	19.935	3	Lom	30	5	1.066666667
3	5	2.302585093	19.935	3	Lom	30	6	1.733333333
3	5	2.302585093	19.935	3	Lom	30	7	2.016666667
3	5	2.302585093	19.935	3	Lom	30	8	2.816666667
3	5	2.302585093	19.935	3	Lom	30	9	2.983333333
3	5	2.302585093	19.935	3	Lom	30	10	3.233333333
3	5	2.302585093	19.935	3	Lom	30	11	3.683333333
3	5	2.302585093	19.935	3	Lom	30	12	3.693333333
3	5	2.302585093	19.935	3	Lom	30	13	3.703333333
3	5	2.302585093	19.935	3	Lom	30	14	3.916666667
3	5	2.302585093	19.935	3	Lom	30	15	4.066666667
3	5	2.302585093	19.935	3	Lom	30	16	4.45
3	5	2.302585093	19.935	3	Lom	30	17	6.033333333
3	5	2.302585093	19.935	3	Lom	30	18	7.366666667
3	5	2.302585093	19.935	3	Lom	30	19	8.1
3	5	2.302585093	19.935	3	Lom	30	20	8.166666667
3	5	2.302585093	19.935	3	Lom	30	21	10.31666667
3	5	2.302585093	19.935	3	Lom	30	22	10.46666667
3	5	2.302585093	19.935	3	Lom	30	23	11
3	5	2.302585093	19.935	3	Lom	30	24	15.73333333
3	5	2.302585093	19.935	3	Lom	30	25	18.13333333
3	5	2.302585093	19.935	3	Lom	30	26	19.15
3	6	2.302585093	24.82	4	Lom	10	1	0.566666667
3	6	2.302585093	24.82	4	Lom	10	2	3.016666667
3	6	2.302585093	24.82	4	Lom	10	3	3.45
3	6	2.302585093	24.82	4	Lom	10	4	3.566666667
3	6	2.302585093	24.82	4	Lom	10	5	3.95
3	6	2.302585093	24.82	4	Lom	10	6	4
3	6	2.302585093	24.82	4	Lom	10	7	5.666666667
3	6	2.302585093	24.82	4	Lom	10	8	8.65
3	6	2.302585093	24.82	4	Lom	10	9	11.11666667
3	6	2.302585093	24.82	4	Lom	10	10	13.55
4	1	2.079441542	14.21	1	Atr	10	1	0.5
4	1	2.079441542	14.21	1	Atr	10	2	2.5
4	1	2.079441542	14.21	1	Atr	10	3	5.866666667
4	1	2.079441542	14.21	1	Atr	10	4	7.333333333
4	1	2.079441542	14.21	1	Atr	10	5	8.583333333
4	1	2.079441542	14.21	1	Atr	10	6	11.51666667
4	2	2.079441542	13.635	2	Atr	30	1	0.183333333
4	2	2.079441542	13.635	2	Atr	30	2	1.283333333
4	2	2.079441542	13.635	2	Atr	30	3	2.55
4	2	2.079441542	13.635	2	Atr	30	4	3.55
4	2	2.079441542	13.635	2	Atr	30	5	3.8
4	2	2.079441542	13.635	2	Atr	30	6	5.116666667
4	2	2.079441542	13.635	2	Atr	30	7	5.433333333
4	2	2.079441542	13.635	2	Atr	30	8	5.65
4	2	2.079441542	13.635	2	Atr	30	9	6.216666667
4	2	2.079441542	13.635	2	Atr	30	10	6.266666667
4	2	2.079441542	13.635	2	Atr	30	11	7.65
4	2	2.079441542	13.635	2	Atr	30	12	8.35
4	2	2.079441542	13.635	2	Atr	30	13	8.8
4	2	2.079441542	13.635	2	Atr	30	14	8.866666667
4	2	2.079441542	13.635	2	Atr	30	15	11.2
4	2	2.079441542	13.635	2	Atr	30	16	11.35
4	2	2.079441542	13.635	2	Atr	30	17	11.4
4	2	2.079441542	13.635	2	Atr	30	18	17.61666667
4	3	2.079441542	20.465	3	Atr	4	1	0.55
4	3	2.079441542	20.465	3	Atr	4	2	9.266666667
4	3	2.079441542	20.465	3	Atr	4	3	9.483333333
4	3	2.079441542	20.465	3	Atr	4	4	11.33333333
4	4	2.079441542	18.485	4	Atr	4	1	5.85
4	4	2.079441542	18.485	4	Atr	4	2	10.46666667
4	5	2.079441542	19.935	5	Atr	30	1	0.866666667
4	5	2.079441542	19.935	5	Atr	30	2	2.15
4	5	2.079441542	19.935	5	Atr	30	3	4.1
4	5	2.079441542	19.935	5	Atr	30	4	6.6
4	5	2.079441542	19.935	5	Atr	30	5	8
4	5	2.079441542	19.935	5	Atr	30	6	9.116666667
4	5	2.079441542	19.935	5	Atr	30	7	10.11666667
4	5	2.079441542	19.935	5	Atr	30	8	11.78333333
4	5	2.079441542	19.935	5	Atr	30	9	13.18333333
4	5	2.079441542	19.935	5	Atr	30	10	13.98333333
4	5	2.079441542	19.935	5	Atr	30	11	15.85
4	6	2.079441542	24.82	6	Atr	10	1	5.15
4	6	2.079441542	24.82	6	Atr	10	2	16.8
4	6	2.079441542	24.82	6	Atr	10	3	17.5
4	1	2.079441542	14.21	1	Lom	4	1	0.433333333
4	1	2.079441542	14.21	1	Lom	4	2	7.516666667
4	1	2.079441542	14.21	1	Lom	4	3	9.1
4	2	2.079441542	13.635	2	Lom	30	1	0.15
4	2	2.079441542	13.635	2	Lom	30	2	0.466666667
4	2	2.079441542	13.635	2	Lom	30	3	1.016666667
4	2	2.079441542	13.635	2	Lom	30	4	2.45
4	2	2.079441542	13.635	2	Lom	30	5	3.1
4	2	2.079441542	13.635	2	Lom	30	6	3.166666667
4	2	2.079441542	13.635	2	Lom	30	7	3.666666667
4	2	2.079441542	13.635	2	Lom	30	8	3.816666667
4	2	2.079441542	13.635	2	Lom	30	9	5.716666667
4	2	2.079441542	13.635	2	Lom	30	10	6.066666667
4	2	2.079441542	13.635	2	Lom	30	11	6.1
4	2	2.079441542	13.635	2	Lom	30	12	6.966666667
4	2	2.079441542	13.635	2	Lom	30	13	7.05
4	2	2.079441542	13.635	2	Lom	30	14	7.233333333
4	2	2.079441542	13.635	2	Lom	30	15	7.866666667
4	2	2.079441542	13.635	2	Lom	30	16	8.283333333
4	2	2.079441542	13.635	2	Lom	30	17	9.2
4	2	2.079441542	13.635	2	Lom	30	18	9.533333333
4	2	2.079441542	13.635	2	Lom	30	19	9.7
4	2	2.079441542	13.635	2	Lom	30	20	9.716666667
4	2	2.079441542	13.635	2	Lom	30	21	10.98333333
4	2	2.079441542	13.635	2	Lom	30	22	15.3
4	2	2.079441542	13.635	2	Lom	30	23	17.15
4	3	2.079441542	20.465	3	Lom	10	1	4.666666667
4	3	2.079441542	20.465	3	Lom	10	2	5.45
4	3	2.079441542	20.465	3	Lom	10	3	12.66666667
4	3	2.079441542	20.465	3	Lom	10	4	17.58333333
4	4	2.079441542	18.485	4	Lom	4	1	4.116666667
4	4	2.079441542	18.485	4	Lom	4	2	6.216666667
4	5	2.079441542	19.935	5	Lom	30	1	0.083333333
4	5	2.079441542	19.935	5	Lom	30	2	0.783333333
4	5	2.079441542	19.935	5	Lom	30	3	2.083333333
4	5	2.079441542	19.935	5	Lom	30	4	3.266666667
4	5	2.079441542	19.935	5	Lom	30	5	3.833333333
4	5	2.079441542	19.935	5	Lom	30	6	3.883333333
4	5	2.079441542	19.935	5	Lom	30	7	5.1
4	5	2.079441542	19.935	5	Lom	30	8	5.466666667
4	5	2.079441542	19.935	5	Lom	30	9	6.183333333
4	5	2.079441542	19.935	5	Lom	30	10	6.533333333
4	5	2.079441542	19.935	5	Lom	30	11	6.783333333
4	5	2.079441542	19.935	5	Lom	30	12	6.8
4	5	2.079441542	19.935	5	Lom	30	13	6.833333333
4	5	2.079441542	19.935	5	Lom	30	14	7.5
4	5	2.079441542	19.935	5	Lom	30	15	7.7
4	5	2.079441542	19.935	5	Lom	30	16	8.216666667
4	5	2.079441542	19.935	5	Lom	30	17	9.25
4	5	2.079441542	19.935	5	Lom	30	18	9.75
4	5	2.079441542	19.935	5	Lom	30	19	9.9
4	5	2.079441542	19.935	5	Lom	30	20	10.35
4	5	2.079441542	19.935	5	Lom	30	21	13.03333333
4	5	2.079441542	19.935	5	Lom	30	22	13.26666667
4	5	2.079441542	19.935	5	Lom	30	23	14.96666667
4	5	2.079441542	19.935	5	Lom	30	24	17.15
4	5	2.079441542	19.935	5	Lom	30	25	17.45
4	5	2.079441542	19.935	5	Lom	30	26	19.68333333
4	6	2.079441542	24.82	6	Lom	10	1	0.216666667
4	6	2.079441542	24.82	6	Lom	10	2	0.383333333
4	6	2.079441542	24.82	6	Lom	10	3	5.55
4	6	2.079441542	24.82	6	Lom	10	4	7.083333333
4	6	2.079441542	24.82	6	Lom	10	5	7.366666667
4	6	2.079441542	24.82	6	Lom	10	6	8.05
4	6	2.079441542	24.82	6	Lom	10	7	8.25
4	6	2.079441542	24.82	6	Lom	10	8	9.2
4	6	2.079441542	24.82	6	Lom	10	9	10.3
4	6	2.079441542	24.82	6	Lom	10	10	11.05
5	1	0	14.21	4	Atr	10	1	1.683333333
5	1	0	14.21	4	Atr	10	2	5.266666667
5	1	0	14.21	4	Atr	10	3	6.35
5	1	0	14.21	4	Atr	10	4	7.666666667
5	2	0	13.635	5	Atr	30	1	2.383333333
5	2	0	13.635	5	Atr	30	2	2.9
5	2	0	13.635	5	Atr	30	3	3.5
5	2	0	13.635	5	Atr	30	4	5.316666667
5	2	0	13.635	5	Atr	30	5	5.633333333
5	2	0	13.635	5	Atr	30	6	7.766666667
5	2	0	13.635	5	Atr	30	7	10.56666667
5	2	0	13.635	5	Atr	30	8	10.75
5	2	0	13.635	5	Atr	30	9	10.91666667
5	2	0	13.635	5	Atr	30	10	11.48333333
5	2	0	13.635	5	Atr	30	11	11.5
5	2	0	13.635	5	Atr	30	12	13.11666667
5	2	0	13.635	5	Atr	30	13	15.01666667
5	2	0	13.635	5	Atr	30	14	16.26666667
5	2	0	13.635	5	Atr	30	15	16.85
5	2	0	13.635	5	Atr	30	16	19.35
5	2	0	13.635	5	Atr	30	17	19.45
5	3	0	20.465	6	Atr	4	1	0.366666667
5	3	0	20.465	6	Atr	4	2	8
5	3	0	20.465	6	Atr	4	3	8.233333333
5	3	0	20.465	6	Atr	4	4	9.75
5	7	0	18.295	3	Atr	30	1	0.166666667
5	7	0	18.295	3	Atr	30	2	0.416666667
5	7	0	18.295	3	Atr	30	3	0.933333333
5	7	0	18.295	3	Atr	30	4	1.6
5	7	0	18.295	3	Atr	30	5	2.7
5	7	0	18.295	3	Atr	30	6	3.283333333
5	7	0	18.295	3	Atr	30	7	3.633333333
5	7	0	18.295	3	Atr	30	8	4.1
5	7	0	18.295	3	Atr	30	9	4.316666667
5	7	0	18.295	3	Atr	30	10	4.326666667
5	7	0	18.295	3	Atr	30	11	4.333333333
5	7	0	18.295	3	Atr	30	12	4.55
5	7	0	18.295	3	Atr	30	13	7.016666667
5	7	0	18.295	3	Atr	30	14	10.23333333
5	7	0	18.295	3	Atr	30	15	11.41666667
5	7	0	18.295	3	Atr	30	16	11.63333333
5	7	0	18.295	3	Atr	30	17	11.8
5	7	0	18.295	3	Atr	30	18	12.13333333
5	7	0	18.295	3	Atr	30	19	13.6
5	8	0	14.84	2	Atr	10	1	1.983333333
5	8	0	14.84	2	Atr	10	2	4.166666667
5	8	0	14.84	2	Atr	10	3	4.2
5	8	0	14.84	2	Atr	10	4	4.333333333
5	8	0	14.84	2	Atr	10	5	4.433333333
5	8	0	14.84	2	Atr	10	6	7.666666667
5	8	0	14.84	2	Atr	10	7	11.43333333
5	8	0	14.84	2	Atr	10	8	14.03333333
5	9	0	16.87	1	Atr	4	1	3.683333333
5	9	0	16.87	1	Atr	4	2	5.166666667
5	9	0	16.87	1	Atr	4	3	18.16666667
5	1	0	14.21	4	Lom	4	1	1.466666667
5	1	0	14.21	4	Lom	4	2	9.466666667
5	1	0	14.21	4	Lom	4	3	15.53333333
5	2	0	13.635	5	Lom	30	1	0.55
5	2	0	13.635	5	Lom	30	2	0.733333333
5	2	0	13.635	5	Lom	30	3	1.05
5	2	0	13.635	5	Lom	30	4	1.716666667
5	2	0	13.635	5	Lom	30	5	1.883333333
5	2	0	13.635	5	Lom	30	6	2.65
5	2	0	13.635	5	Lom	30	7	3.166666667
5	2	0	13.635	5	Lom	30	8	3.783333333
5	2	0	13.635	5	Lom	30	9	4.5
5	2	0	13.635	5	Lom	30	10	4.566666667
5	2	0	13.635	5	Lom	30	11	5.05
5	2	0	13.635	5	Lom	30	12	6.466666667
5	2	0	13.635	5	Lom	30	13	6.7
5	2	0	13.635	5	Lom	30	14	6.783333333
5	2	0	13.635	5	Lom	30	15	6.966666667
5	2	0	13.635	5	Lom	30	16	8.05
5	2	0	13.635	5	Lom	30	17	8.2
5	2	0	13.635	5	Lom	30	18	9.033333333
5	2	0	13.635	5	Lom	30	19	10.18333333
5	2	0	13.635	5	Lom	30	20	12.55
5	2	0	13.635	5	Lom	30	21	14.75
5	2	0	13.635	5	Lom	30	22	14.76666667
5	2	0	13.635	5	Lom	30	23	15.18333333
5	2	0	13.635	5	Lom	30	24	15.28333333
5	2	0	13.635	5	Lom	30	25	15.96666667
5	2	0	13.635	5	Lom	30	26	18.25
5	2	0	13.635	5	Lom	30	27	19.46666667
5	3	0	20.465	6	Lom	10	1	1.15
5	3	0	20.465	6	Lom	10	2	3.233333333
5	3	0	20.465	6	Lom	10	3	4.816666667
5	3	0	20.465	6	Lom	10	4	5.616666667
5	3	0	20.465	6	Lom	10	5	11.46666667
5	3	0	20.465	6	Lom	10	6	12.7
5	3	0	20.465	6	Lom	10	7	16.55
5	7	0	18.295	3	Lom	4	1	0.1
5	7	0	18.295	3	Lom	4	2	0.433333333
5	7	0	18.295	3	Lom	4	3	2.616666667
5	8	0	14.84	2	Lom	30	1	0.266666667
5	8	0	14.84	2	Lom	30	2	0.283333333
5	8	0	14.84	2	Lom	30	3	0.45
5	8	0	14.84	2	Lom	30	4	0.5
5	8	0	14.84	2	Lom	30	5	1.083333333
5	8	0	14.84	2	Lom	30	6	1.333333333
5	8	0	14.84	2	Lom	30	7	1.466666667
5	8	0	14.84	2	Lom	30	8	3.45
5	8	0	14.84	2	Lom	30	9	4.1
5	8	0	14.84	2	Lom	30	10	5.583333333
5	8	0	14.84	2	Lom	30	11	5.6
5	8	0	14.84	2	Lom	30	12	5.616666667
5	8	0	14.84	2	Lom	30	13	5.626666667
5	8	0	14.84	2	Lom	30	14	5.633333333
5	8	0	14.84	2	Lom	30	15	5.85
5	8	0	14.84	2	Lom	30	16	6.15
5	8	0	14.84	2	Lom	30	17	6.383333333
5	8	0	14.84	2	Lom	30	18	6.6
5	8	0	14.84	2	Lom	30	19	7.166666667
5	8	0	14.84	2	Lom	30	20	7.333333333
5	8	0	14.84	2	Lom	30	21	7.6
5	8	0	14.84	2	Lom	30	22	8.1
5	8	0	14.84	2	Lom	30	23	9.3
5	8	0	14.84	2	Lom	30	24	9.883333333
5	8	0	14.84	2	Lom	30	25	10.31666667
5	8	0	14.84	2	Lom	30	26	11.05
5	8	0	14.84	2	Lom	30	27	12.6
5	8	0	14.84	2	Lom	30	28	12.8
5	8	0	14.84	2	Lom	30	29	12.93333333
5	8	0	14.84	2	Lom	30	30	16.41666667
5	9	0	16.87	1	Lom	10	1	1.383333333
5	9	0	16.87	1	Lom	10	2	3.216666667
5	9	0	16.87	1	Lom	10	3	4.166666667
5	9	0	16.87	1	Lom	10	4	5.8
5	9	0	16.87	1	Lom	10	5	6.083333333
5	9	0	16.87	1	Lom	10	6	8.333333333
5	9	0	16.87	1	Lom	10	7	8.816666667
5	9	0	16.87	1	Lom	10	8	9.116666667
5	9	0	16.87	1	Lom	10	9	9.716666667
6	1	0	14.21	5	Atr	10	1	0.366666667
6	1	0	14.21	5	Atr	10	2	2.116666667
6	1	0	14.21	5	Atr	10	3	10.43333333
6	1	0	14.21	5	Atr	10	4	12.58333333
6	1	0	14.21	5	Atr	10	5	17.66666667
6	2	0	13.635	6	Atr	30	1	3.016666667
6	2	0	13.635	6	Atr	30	2	3.25
6	2	0	13.635	6	Atr	30	3	3.883333333
6	2	0	13.635	6	Atr	30	4	5.966666667
6	2	0	13.635	6	Atr	30	5	6.85
6	2	0	13.635	6	Atr	30	6	7.166666667
6	2	0	13.635	6	Atr	30	7	7.366666667
6	2	0	13.635	6	Atr	30	8	9.383333333
6	2	0	13.635	6	Atr	30	9	9.633333333
6	2	0	13.635	6	Atr	30	10	9.783333333
6	2	0	13.635	6	Atr	30	11	14.41666667
6	2	0	13.635	6	Atr	30	12	17.03333333
6	3	0	20.465	4	Atr	4	1	10.61666667
6	3	0	20.465	4	Atr	4	2	14.13333333
6	3	0	20.465	4	Atr	4	3	17.1
6	7	0	18.295	1	Atr	30	1	1.066666667
6	7	0	18.295	1	Atr	30	2	1.516666667
6	7	0	18.295	1	Atr	30	3	1.633333333
6	7	0	18.295	1	Atr	30	4	2.333333333
6	7	0	18.295	1	Atr	30	5	2.55
6	7	0	18.295	1	Atr	30	6	2.583333333
6	7	0	18.295	1	Atr	30	7	3.966666667
6	7	0	18.295	1	Atr	30	8	4.383333333
6	7	0	18.295	1	Atr	30	9	7.666666667
6	7	0	18.295	1	Atr	30	10	8.566666667
6	7	0	18.295	1	Atr	30	11	9.5
6	7	0	18.295	1	Atr	30	12	12.71666667
6	7	0	18.295	1	Atr	30	13	14.28333333
6	7	0	18.295	1	Atr	30	14	15.13333333
6	7	0	18.295	1	Atr	30	15	17.91666667
6	8	0	14.84	2	Atr	10	1	0.75
6	8	0	14.84	2	Atr	10	2	4.983333333
6	8	0	14.84	2	Atr	10	3	11.55
6	8	0	14.84	2	Atr	10	4	12.25
6	8	0	14.84	2	Atr	10	5	12.38333333
6	8	0	14.84	2	Atr	10	6	12.61666667
6	9	0	16.87	3	Atr	4	1	3.05
6	9	0	16.87	3	Atr	4	2	9.483333333
6	9	0	16.87	3	Atr	4	3	16.43333333
6	1	0	14.21	5	Lom	4	1	0.183333333
6	1	0	14.21	5	Lom	4	2	1.083333333
6	1	0	14.21	5	Lom	4	3	1.583333333
6	2	0	13.635	6	Lom	30	1	0.05
6	2	0	13.635	6	Lom	30	2	0.066666667
6	2	0	13.635	6	Lom	30	3	0.083333333
6	2	0	13.635	6	Lom	30	4	0.093333333
6	2	0	13.635	6	Lom	30	5	0.216666667
6	2	0	13.635	6	Lom	30	6	0.226666667
6	2	0	13.635	6	Lom	30	7	0.25
6	2	0	13.635	6	Lom	30	8	0.7
6	2	0	13.635	6	Lom	30	9	1.233333333
6	2	0	13.635	6	Lom	30	10	1.266666667
6	2	0	13.635	6	Lom	30	11	1.366666667
6	2	0	13.635	6	Lom	30	12	1.65
6	2	0	13.635	6	Lom	30	13	1.75
6	2	0	13.635	6	Lom	30	14	1.85
6	2	0	13.635	6	Lom	30	15	1.933333333
6	2	0	13.635	6	Lom	30	16	1.983333333
6	2	0	13.635	6	Lom	30	17	2.033333333
6	2	0	13.635	6	Lom	30	18	2.75
6	2	0	13.635	6	Lom	30	19	4.55
6	2	0	13.635	6	Lom	30	20	7.566666667
6	2	0	13.635	6	Lom	30	21	8.3
6	2	0	13.635	6	Lom	30	22	10.18333333
6	2	0	13.635	6	Lom	30	23	12.75
6	2	0	13.635	6	Lom	30	24	15.25
6	3	0	20.465	4	Lom	10	1	0.233333333
6	3	0	20.465	4	Lom	10	2	1.25
6	3	0	20.465	4	Lom	10	3	2.45
6	3	0	20.465	4	Lom	10	4	10.03333333
6	7	0	18.295	1	Lom	4	1	11.51666667
6	7	0	18.295	1	Lom	4	2	11.95
6	7	0	18.295	1	Lom	4	3	15.11666667
6	7	0	18.295	1	Lom	4	4	18.01666667
6	8	0	14.84	2	Lom	30	1	0.033333333
6	8	0	14.84	2	Lom	30	2	0.05
6	8	0	14.84	2	Lom	30	3	0.066666667
6	8	0	14.84	2	Lom	30	4	0.133333333
6	8	0	14.84	2	Lom	30	5	0.15
6	8	0	14.84	2	Lom	30	6	0.166666667
6	8	0	14.84	2	Lom	30	7	0.183333333
6	8	0	14.84	2	Lom	30	8	0.2
6	8	0	14.84	2	Lom	30	9	0.216666667
6	8	0	14.84	2	Lom	30	10	0.383333333
6	8	0	14.84	2	Lom	30	11	0.4
6	8	0	14.84	2	Lom	30	12	0.41
6	8	0	14.84	2	Lom	30	13	0.416666667
6	8	0	14.84	2	Lom	30	14	0.5
6	8	0	14.84	2	Lom	30	15	0.65
6	8	0	14.84	2	Lom	30	16	0.733333333
6	8	0	14.84	2	Lom	30	17	0.9
6	8	0	14.84	2	Lom	30	18	1.333333333
6	8	0	14.84	2	Lom	30	19	1.733333333
6	8	0	14.84	2	Lom	30	20	1.933333333
6	8	0	14.84	2	Lom	30	21	3.033333333
6	8	0	14.84	2	Lom	30	22	3.283333333
6	8	0	14.84	2	Lom	30	23	3.3
6	8	0	14.84	2	Lom	30	24	4.6
6	8	0	14.84	2	Lom	30	25	8.316666667
6	8	0	14.84	2	Lom	30	26	9.416666667
6	8	0	14.84	2	Lom	30	27	14.13333333
6	8	0	14.84	2	Lom	30	28	19.78333333
6	9	0	16.87	3	Lom	10	1	0.05
6	9	0	16.87	3	Lom	10	2	0.066666667
6	9	0	16.87	3	Lom	10	3	0.083333333
6	9	0	16.87	3	Lom	10	4	0.183333333
6	9	0	16.87	3	Lom	10	5	0.283333333
6	9	0	16.87	3	Lom	10	6	0.766666667
6	9	0	16.87	3	Lom	10	7	0.8
6	9	0	16.87	3	Lom	10	8	5.016666667
6	9	0	16.87	3	Lom	10	9	6.083333333
7	1	1.386294361	14.21	1	Atr	10	1	2.333333333
7	1	1.386294361	14.21	1	Atr	10	2	4.5
7	1	1.386294361	14.21	1	Atr	10	3	4.833333333
7	1	1.386294361	14.21	1	Atr	10	4	12.66666667
7	2	1.386294361	13.635	2	Atr	30	1	3.75
7	2	1.386294361	13.635	2	Atr	30	2	5.083333333
7	2	1.386294361	13.635	2	Atr	30	3	7.416666667
7	2	1.386294361	13.635	2	Atr	30	4	8.416666667
7	2	1.386294361	13.635	2	Atr	30	5	9.75
7	2	1.386294361	13.635	2	Atr	30	6	15
7	2	1.386294361	13.635	2	Atr	30	7	19
7	2	1.386294361	13.635	2	Atr	30	8	19.66666667
7	3	1.386294361	20.465	3	Atr	4	1	5
7	3	1.386294361	20.465	3	Atr	4	2	5.75
7	3	1.386294361	20.465	3	Atr	4	3	14.83333333
7	7	1.386294361	18.295	6	Atr	30	1	0.083333333
7	7	1.386294361	18.295	6	Atr	30	2	0.916666667
7	7	1.386294361	18.295	6	Atr	30	3	2.333333333
7	7	1.386294361	18.295	6	Atr	30	4	6.916666667
7	7	1.386294361	18.295	6	Atr	30	5	9.333333333
7	7	1.386294361	18.295	6	Atr	30	6	10.5
7	7	1.386294361	18.295	6	Atr	30	7	12.16666667
7	7	1.386294361	18.295	6	Atr	30	8	12.83333333
7	7	1.386294361	18.295	6	Atr	30	9	14.33333333
7	7	1.386294361	18.295	6	Atr	30	10	14.66666667
7	8	1.386294361	14.84	4	Atr	10	1	6
7	9	1.386294361	16.87	5	Atr	4	1	4.25
7	9	1.386294361	16.87	5	Atr	4	2	4.75
7	1	1.386294361	14.21	1	Lom	4	1	1.916666667
7	1	1.386294361	14.21	1	Lom	4	2	2.833333333
7	1	1.386294361	14.21	1	Lom	4	3	13
7	2	1.386294361	13.635	2	Lom	30	1	0.333333333
7	2	1.386294361	13.635	2	Lom	30	2	0.75
7	2	1.386294361	13.635	2	Lom	30	3	1
7	2	1.386294361	13.635	2	Lom	30	4	1.666666667
7	2	1.386294361	13.635	2	Lom	30	5	2.083333333
7	2	1.386294361	13.635	2	Lom	30	6	2.25
7	2	1.386294361	13.635	2	Lom	30	7	2.916666667
7	2	1.386294361	13.635	2	Lom	30	8	3.5
7	2	1.386294361	13.635	2	Lom	30	9	4.75
7	2	1.386294361	13.635	2	Lom	30	10	5.5
7	2	1.386294361	13.635	2	Lom	30	11	6.75
7	2	1.386294361	13.635	2	Lom	30	12	7
7	2	1.386294361	13.635	2	Lom	30	13	8
7	2	1.386294361	13.635	2	Lom	30	14	9
7	2	1.386294361	13.635	2	Lom	30	15	9.25
7	2	1.386294361	13.635	2	Lom	30	16	11.5
7	2	1.386294361	13.635	2	Lom	30	17	11.75
7	2	1.386294361	13.635	2	Lom	30	18	12.16666667
7	2	1.386294361	13.635	2	Lom	30	19	12.66666667
7	2	1.386294361	13.635	2	Lom	30	20	15.83333333
7	2	1.386294361	13.635	2	Lom	30	21	16.08333333
7	2	1.386294361	13.635	2	Lom	30	22	16.33333333
7	2	1.386294361	13.635	2	Lom	30	23	17.33333333
7	2	1.386294361	13.635	2	Lom	30	24	17.75
7	3	1.386294361	20.465	3	Lom	10	1	7.083333333
7	3	1.386294361	20.465	3	Lom	10	2	17.16666667
7	7	1.386294361	18.295	6	Lom	4	1	10.83333333
7	7	1.386294361	18.295	6	Lom	4	2	12.5
7	7	1.386294361	18.295	6	Lom	4	3	14.16666667
7	8	1.386294361	14.84	4	Lom	30	1	0.133333333
7	8	1.386294361	14.84	4	Lom	30	2	0.833333333
7	8	1.386294361	14.84	4	Lom	30	3	1.166666667
7	8	1.386294361	14.84	4	Lom	30	4	2.75
7	8	1.386294361	14.84	4	Lom	30	5	3
7	8	1.386294361	14.84	4	Lom	30	6	4.25
7	8	1.386294361	14.84	4	Lom	30	7	5.25
7	8	1.386294361	14.84	4	Lom	30	8	5.583333333
7	8	1.386294361	14.84	4	Lom	30	9	6.916666667
7	8	1.386294361	14.84	4	Lom	30	10	7.5
7	8	1.386294361	14.84	4	Lom	30	11	7.75
7	8	1.386294361	14.84	4	Lom	30	12	8
7	8	1.386294361	14.84	4	Lom	30	13	8.25
7	8	1.386294361	14.84	4	Lom	30	14	8.333333333
7	8	1.386294361	14.84	4	Lom	30	15	9
7	8	1.386294361	14.84	4	Lom	30	16	9.583333333
7	8	1.386294361	14.84	4	Lom	30	17	10
7	8	1.386294361	14.84	4	Lom	30	18	10.25
7	8	1.386294361	14.84	4	Lom	30	19	10.66666667
7	8	1.386294361	14.84	4	Lom	30	20	11.5
7	8	1.386294361	14.84	4	Lom	30	21	12.5
7	8	1.386294361	14.84	4	Lom	30	22	13.16666667
7	8	1.386294361	14.84	4	Lom	30	23	13.33333333
7	8	1.386294361	14.84	4	Lom	30	24	13.66666667
7	8	1.386294361	14.84	4	Lom	30	25	13.91666667
7	8	1.386294361	14.84	4	Lom	30	26	14.33333333
7	8	1.386294361	14.84	4	Lom	30	27	14.66666667
7	8	1.386294361	14.84	4	Lom	30	28	15.83333333
7	9	1.386294361	16.87	5	Lom	10	1	1.083333333
7	9	1.386294361	16.87	5	Lom	10	2	1.416666667
7	9	1.386294361	16.87	5	Lom	10	3	1.666666667
7	9	1.386294361	16.87	5	Lom	10	4	5.583333333
7	9	1.386294361	16.87	5	Lom	10	5	5.916666667
7	9	1.386294361	16.87	5	Lom	10	6	6.416666667
7	9	1.386294361	16.87	5	Lom	10	7	7.333333333
7	9	1.386294361	16.87	5	Lom	10	8	8
7	9	1.386294361	16.87	5	Lom	10	9	11.91666667
8	4	2.079441542	18.485	3	Atr	4	1	16.56666667
8	4	2.079441542	18.485	3	Atr	4	2	17.63333333
8	5	2.079441542	19.935	1	Atr	30	1	7.083333333
8	5	2.079441542	19.935	1	Atr	30	2	10.05
8	5	2.079441542	19.935	1	Atr	30	3	12.9
8	5	2.079441542	19.935	1	Atr	30	4	13.35
8	5	2.079441542	19.935	1	Atr	30	5	14.33333333
8	5	2.079441542	19.935	1	Atr	30	6	15.46666667
8	5	2.079441542	19.935	1	Atr	30	7	15.61666667
8	5	2.079441542	19.935	1	Atr	30	8	17.9
8	5	2.079441542	19.935	1	Atr	30	9	19.48333333
8	6	2.079441542	24.82	2	Atr	10	1	13.38333333
8	7	2.079441542	18.295	4	Atr	30	1	1.75
8	7	2.079441542	18.295	4	Atr	30	2	5.666666667
8	7	2.079441542	18.295	4	Atr	30	3	5.866666667
8	7	2.079441542	18.295	4	Atr	30	4	13.85
8	7	2.079441542	18.295	4	Atr	30	5	18.05
8	7	2.079441542	18.295	4	Atr	30	6	18.11666667
8	7	2.079441542	18.295	4	Atr	30	7	18.3
8	9	2.079441542	16.87	5	Atr	4	1	6.066666667
8	4	2.079441542	18.485	3	Lom	4	1	6.883333333
8	4	2.079441542	18.485	3	Lom	4	2	11.78333333
8	4	2.079441542	18.485	3	Lom	4	3	17.38333333
8	5	2.079441542	19.935	1	Lom	30	1	6.516666667
8	5	2.079441542	19.935	1	Lom	30	2	6.766666667
8	5	2.079441542	19.935	1	Lom	30	3	9.633333333
8	5	2.079441542	19.935	1	Lom	30	4	11.55
8	5	2.079441542	19.935	1	Lom	30	5	13.2
8	5	2.079441542	19.935	1	Lom	30	6	13.21
8	5	2.079441542	19.935	1	Lom	30	7	15.11666667
8	5	2.079441542	19.935	1	Lom	30	8	16.05
8	5	2.079441542	19.935	1	Lom	30	9	17.78333333
8	5	2.079441542	19.935	1	Lom	30	10	18.11666667
8	5	2.079441542	19.935	1	Lom	30	11	19.91666667
8	5	2.079441542	19.935	1	Lom	30	12	19.98333333
8	6	2.079441542	24.82	2	Lom	10	1	0.516666667
8	6	2.079441542	24.82	2	Lom	10	2	0.583333333
8	6	2.079441542	24.82	2	Lom	10	3	4.333333333
8	6	2.079441542	24.82	2	Lom	10	4	4.343333333
8	6	2.079441542	24.82	2	Lom	10	5	10.36666667
8	6	2.079441542	24.82	2	Lom	10	6	12.13333333
8	6	2.079441542	24.82	2	Lom	10	7	16.26666667
8	6	2.079441542	24.82	2	Lom	10	8	19.33333333
8	6	2.079441542	24.82	2	Lom	10	9	20
8	7	2.079441542	18.295	4	Lom	4	1	19.23333333
8	8	2.079441542	14.84	6	Lom	30	1	0.8
8	8	2.079441542	14.84	6	Lom	30	2	1.683333333
8	8	2.079441542	14.84	6	Lom	30	3	1.693333333
8	8	2.079441542	14.84	6	Lom	30	4	3.433333333
8	8	2.079441542	14.84	6	Lom	30	5	4.3
8	8	2.079441542	14.84	6	Lom	30	6	4.6
8	8	2.079441542	14.84	6	Lom	30	7	5.033333333
8	8	2.079441542	14.84	6	Lom	30	8	5.043333333
8	8	2.079441542	14.84	6	Lom	30	9	5.066666667
8	8	2.079441542	14.84	6	Lom	30	10	5.183333333
8	8	2.079441542	14.84	6	Lom	30	11	5.55
8	8	2.079441542	14.84	6	Lom	30	12	5.8
8	8	2.079441542	14.84	6	Lom	30	13	5.81
8	8	2.079441542	14.84	6	Lom	30	14	6.166666667
8	8	2.079441542	14.84	6	Lom	30	15	6.533333333
8	8	2.079441542	14.84	6	Lom	30	16	6.683333333
8	8	2.079441542	14.84	6	Lom	30	17	7.466666667
8	8	2.079441542	14.84	6	Lom	30	18	7.533333333
8	8	2.079441542	14.84	6	Lom	30	19	7.583333333
8	8	2.079441542	14.84	6	Lom	30	20	7.833333333
8	8	2.079441542	14.84	6	Lom	30	21	7.866666667
8	8	2.079441542	14.84	6	Lom	30	22	7.95
8	8	2.079441542	14.84	6	Lom	30	23	8.083333333
8	9	2.079441542	16.87	5	Lom	10	1	3.266666667
8	9	2.079441542	16.87	5	Lom	10	2	5.566666667
8	9	2.079441542	16.87	5	Lom	10	3	5.576666667
8	9	2.079441542	16.87	5	Lom	10	4	7.45
8	9	2.079441542	16.87	5	Lom	10	5	7.666666667
8	9	2.079441542	16.87	5	Lom	10	6	8.5
8	9	2.079441542	16.87	5	Lom	10	7	9.283333333
8	9	2.079441542	16.87	5	Lom	10	8	11
9	4	2.079441542	18.485	5	Atr	4	1	14.81666667
9	5	2.079441542	19.935	6	Atr	30	1	0.6
9	5	2.079441542	19.935	6	Atr	30	2	2.766666667
9	5	2.079441542	19.935	6	Atr	30	3	3
9	5	2.079441542	19.935	6	Atr	30	4	4.55
9	5	2.079441542	19.935	6	Atr	30	5	5.3
9	5	2.079441542	19.935	6	Atr	30	6	5.916666667
9	5	2.079441542	19.935	6	Atr	30	7	7.116666667
9	5	2.079441542	19.935	6	Atr	30	8	8.433333333
9	5	2.079441542	19.935	6	Atr	30	9	9.816666667
9	5	2.079441542	19.935	6	Atr	30	10	11.15
9	5	2.079441542	19.935	6	Atr	30	11	11.43333333
9	5	2.079441542	19.935	6	Atr	30	12	13.16666667
9	6	2.079441542	24.82	4	Atr	10	1	1.333333333
9	6	2.079441542	24.82	4	Atr	10	2	15.6
9	7	2.079441542	18.295	2	Atr	30	1	0.483333333
9	7	2.079441542	18.295	2	Atr	30	2	7.283333333
9	7	2.079441542	18.295	2	Atr	30	3	7.533333333
9	7	2.079441542	18.295	2	Atr	30	4	8.183333333
9	7	2.079441542	18.295	2	Atr	30	5	11.53333333
9	7	2.079441542	18.295	2	Atr	30	6	11.68333333
9	7	2.079441542	18.295	2	Atr	30	7	14.58333333
9	7	2.079441542	18.295	2	Atr	30	8	15.25
9	7	2.079441542	18.295	2	Atr	30	9	15.58333333
9	7	2.079441542	18.295	2	Atr	30	10	17.28333333
9	7	2.079441542	18.295	2	Atr	30	11	17.48333333
9	7	2.079441542	18.295	2	Atr	30	12	18.26666667
9	7	2.079441542	18.295	2	Atr	30	13	18.28333333
9	7	2.079441542	18.295	2	Atr	30	14	18.41666667
9	7	2.079441542	18.295	2	Atr	30	15	19.31666667
9	8	2.079441542	14.84	3	Atr	10	1	0.233333333
9	8	2.079441542	14.84	3	Atr	10	2	10.68333333
9	8	2.079441542	14.84	3	Atr	10	3	14.46666667
9	9	2.079441542	16.87	1	Atr	4	1	7.583333333
9	9	2.079441542	16.87	1	Atr	4	2	9.15
9	9	2.079441542	16.87	1	Atr	4	3	19.96666667
9	4	2.079441542	18.485	5	Lom	4	1	5.3
9	4	2.079441542	18.485	5	Lom	4	2	10.96666667
9	5	2.079441542	19.935	6	Lom	30	1	0.783333333
9	5	2.079441542	19.935	6	Lom	30	2	1.866666667
9	5	2.079441542	19.935	6	Lom	30	3	2.083333333
9	5	2.079441542	19.935	6	Lom	30	4	2.35
9	5	2.079441542	19.935	6	Lom	30	5	3.633333333
9	5	2.079441542	19.935	6	Lom	30	6	5.033333333
9	5	2.079441542	19.935	6	Lom	30	7	5.066666667
9	5	2.079441542	19.935	6	Lom	30	8	6.066666667
9	5	2.079441542	19.935	6	Lom	30	9	6.916666667
9	5	2.079441542	19.935	6	Lom	30	10	6.926666667
9	5	2.079441542	19.935	6	Lom	30	11	6.936666667
9	5	2.079441542	19.935	6	Lom	30	12	7.816666667
9	5	2.079441542	19.935	6	Lom	30	13	8.583333333
9	5	2.079441542	19.935	6	Lom	30	14	8.783333333
9	5	2.079441542	19.935	6	Lom	30	15	9.416666667
9	5	2.079441542	19.935	6	Lom	30	16	10.01666667
9	5	2.079441542	19.935	6	Lom	30	17	10.28333333
9	5	2.079441542	19.935	6	Lom	30	18	12.08333333
9	5	2.079441542	19.935	6	Lom	30	19	14.26666667
9	5	2.079441542	19.935	6	Lom	30	20	14.55
9	5	2.079441542	19.935	6	Lom	30	21	15.28333333
9	6	2.079441542	24.82	4	Lom	10	1	0.816666667
9	6	2.079441542	24.82	4	Lom	10	2	0.933333333
9	6	2.079441542	24.82	4	Lom	10	3	1.65
9	6	2.079441542	24.82	4	Lom	10	4	1.733333333
9	6	2.079441542	24.82	4	Lom	10	5	2.733333333
9	6	2.079441542	24.82	4	Lom	10	6	11.81666667
9	6	2.079441542	24.82	4	Lom	10	7	12.81666667
9	6	2.079441542	24.82	4	Lom	10	8	13.46666667
9	6	2.079441542	24.82	4	Lom	10	9	16.68333333
9	6	2.079441542	24.82	4	Lom	10	10	19.28333333
9	7	2.079441542	18.295	2	Lom	4	1	4.183333333
9	7	2.079441542	18.295	2	Lom	4	2	8.816666667
9	7	2.079441542	18.295	2	Lom	4	3	11.58333333
9	7	2.079441542	18.295	2	Lom	4	4	15.28333333
9	8	2.079441542	14.84	3	Lom	30	1	0.733333333
9	8	2.079441542	14.84	3	Lom	30	2	0.85
9	8	2.079441542	14.84	3	Lom	30	3	1.666666667
9	8	2.079441542	14.84	3	Lom	30	4	2.416666667
9	8	2.079441542	14.84	3	Lom	30	5	2.9
9	8	2.079441542	14.84	3	Lom	30	6	3.833333333
9	8	2.079441542	14.84	3	Lom	30	7	4.483333333
9	8	2.079441542	14.84	3	Lom	30	8	4.633333333
9	8	2.079441542	14.84	3	Lom	30	9	4.866666667
9	8	2.079441542	14.84	3	Lom	30	10	5.216666667
9	8	2.079441542	14.84	3	Lom	30	11	5.483333333
9	8	2.079441542	14.84	3	Lom	30	12	5.583333333
9	8	2.079441542	14.84	3	Lom	30	13	5.593333333
9	8	2.079441542	14.84	3	Lom	30	14	5.603333333
9	8	2.079441542	14.84	3	Lom	30	15	8.783333333
9	8	2.079441542	14.84	3	Lom	30	16	9.1
9	8	2.079441542	14.84	3	Lom	30	17	9.7
9	8	2.079441542	14.84	3	Lom	30	18	11.25
9	8	2.079441542	14.84	3	Lom	30	19	11.4
9	8	2.079441542	14.84	3	Lom	30	20	11.6
9	8	2.079441542	14.84	3	Lom	30	21	13.41666667
9	8	2.079441542	14.84	3	Lom	30	22	13.73333333
9	8	2.079441542	14.84	3	Lom	30	23	15.06666667
9	8	2.079441542	14.84	3	Lom	30	24	15.07666667
9	8	2.079441542	14.84	3	Lom	30	25	15.1
9	9	2.079441542	16.87	1	Lom	10	1	1
9	9	2.079441542	16.87	1	Lom	10	2	3.633333333
9	9	2.079441542	16.87	1	Lom	10	3	10.08333333
9	9	2.079441542	16.87	1	Lom	10	4	10.9
9	9	2.079441542	16.87	1	Lom	10	5	13.01666667
10	1	2.197224577	14.21	3	Atr	10	1	0.933333333
10	1	2.197224577	14.21	3	Atr	10	2	9.65
10	2	2.197224577	13.635	1	Atr	30	1	7.216666667
10	2	2.197224577	13.635	1	Atr	30	2	9.3
10	2	2.197224577	13.635	1	Atr	30	3	12.91666667
10	2	2.197224577	13.635	1	Atr	30	4	15.05
10	2	2.197224577	13.635	1	Atr	30	5	16.6
10	2	2.197224577	13.635	1	Atr	30	6	18.51666667
10	3	2.197224577	20.465	2	Atr	4	1	16.36666667
10	7	2.197224577	18.295	6	Atr	30	1	1.05
10	7	2.197224577	18.295	6	Atr	30	2	2.183333333
10	7	2.197224577	18.295	6	Atr	30	3	2.683333333
10	7	2.197224577	18.295	6	Atr	30	4	4.366666667
10	7	2.197224577	18.295	6	Atr	30	5	4.833333333
10	7	2.197224577	18.295	6	Atr	30	6	6.933333333
10	7	2.197224577	18.295	6	Atr	30	7	10.38333333
10	7	2.197224577	18.295	6	Atr	30	8	10.68333333
10	7	2.197224577	18.295	6	Atr	30	9	11.2
10	7	2.197224577	18.295	6	Atr	30	10	11.28333333
10	7	2.197224577	18.295	6	Atr	30	11	11.61666667
10	7	2.197224577	18.295	6	Atr	30	12	13.5
10	7	2.197224577	18.295	6	Atr	30	13	18.61666667
10	8	2.197224577	14.84	4	Atr	10	1	1.383333333
10	8	2.197224577	14.84	4	Atr	10	2	1.483333333
10	8	2.197224577	14.84	4	Atr	10	3	6.283333333
10	8	2.197224577	14.84	4	Atr	10	4	9.033333333
10	8	2.197224577	14.84	4	Atr	10	5	12.75
10	9	2.197224577	16.87	5	Atr	4	1	13.7
10	1	2.197224577	14.21	3	Lom	4	1	1.016666667
10	1	2.197224577	14.21	3	Lom	4	2	3.95
10	2	2.197224577	13.635	1	Lom	30	1	2.016666667
10	2	2.197224577	13.635	1	Lom	30	2	2.233333333
10	2	2.197224577	13.635	1	Lom	30	3	3.2
10	2	2.197224577	13.635	1	Lom	30	4	3.716666667
10	2	2.197224577	13.635	1	Lom	30	5	3.8
10	2	2.197224577	13.635	1	Lom	30	6	3.883333333
10	2	2.197224577	13.635	1	Lom	30	7	3.983333333
10	2	2.197224577	13.635	1	Lom	30	8	4.566666667
10	2	2.197224577	13.635	1	Lom	30	9	4.576666667
10	2	2.197224577	13.635	1	Lom	30	10	4.6
10	2	2.197224577	13.635	1	Lom	30	11	4.866666667
10	2	2.197224577	13.635	1	Lom	30	12	5.15
10	2	2.197224577	13.635	1	Lom	30	13	9.133333333
10	2	2.197224577	13.635	1	Lom	30	14	10.2
10	2	2.197224577	13.635	1	Lom	30	15	11.18333333
10	2	2.197224577	13.635	1	Lom	30	16	11.21666667
10	2	2.197224577	13.635	1	Lom	30	17	11.36666667
10	2	2.197224577	13.635	1	Lom	30	18	12.55
10	2	2.197224577	13.635	1	Lom	30	19	14
10	2	2.197224577	13.635	1	Lom	30	20	17.96666667
10	3	2.197224577	20.465	2	Lom	10	1	2.183333333
10	3	2.197224577	20.465	2	Lom	10	2	2.666666667
10	3	2.197224577	20.465	2	Lom	10	3	4.816666667
10	7	2.197224577	18.295	6	Lom	4	1	0.75
10	8	2.197224577	14.84	4	Lom	30	1	0.1
10	8	2.197224577	14.84	4	Lom	30	2	0.116666667
10	8	2.197224577	14.84	4	Lom	30	3	0.133333333
10	8	2.197224577	14.84	4	Lom	30	4	0.183333333
10	8	2.197224577	14.84	4	Lom	30	5	0.516666667
10	8	2.197224577	14.84	4	Lom	30	6	0.55
10	8	2.197224577	14.84	4	Lom	30	7	0.983333333
10	8	2.197224577	14.84	4	Lom	30	8	1
10	8	2.197224577	14.84	4	Lom	30	9	1.116666667
10	8	2.197224577	14.84	4	Lom	30	10	1.216666667
10	8	2.197224577	14.84	4	Lom	30	11	1.35
10	8	2.197224577	14.84	4	Lom	30	12	1.7
10	8	2.197224577	14.84	4	Lom	30	13	1.866666667
10	8	2.197224577	14.84	4	Lom	30	14	1.933333333
10	8	2.197224577	14.84	4	Lom	30	15	2.583333333
10	8	2.197224577	14.84	4	Lom	30	16	2.633333333
10	8	2.197224577	14.84	4	Lom	30	17	3
10	8	2.197224577	14.84	4	Lom	30	18	4.866666667
10	8	2.197224577	14.84	4	Lom	30	19	5.2
10	8	2.197224577	14.84	4	Lom	30	20	7.333333333
10	8	2.197224577	14.84	4	Lom	30	21	7.35
10	8	2.197224577	14.84	4	Lom	30	22	7.366666667
10	8	2.197224577	14.84	4	Lom	30	23	7.533333333
10	8	2.197224577	14.84	4	Lom	30	24	8.566666667
10	8	2.197224577	14.84	4	Lom	30	25	16.18333333
10	8	2.197224577	14.84	4	Lom	30	26	17.2
10	8	2.197224577	14.84	4	Lom	30	27	17.8
10	9	2.197224577	16.87	5	Lom	10	1	0.633333333
10	9	2.197224577	16.87	5	Lom	10	2	0.65
10	9	2.197224577	16.87	5	Lom	10	3	0.75
10	9	2.197224577	16.87	5	Lom	10	4	1.183333333
10	9	2.197224577	16.87	5	Lom	10	5	1.366666667
10	9	2.197224577	16.87	5	Lom	10	6	1.516666667
10	9	2.197224577	16.87	5	Lom	10	7	1.7
10	9	2.197224577	16.87	5	Lom	10	8	2.083333333
10	9	2.197224577	16.87	5	Lom	10	9	10.55
11	1	3.526360525	14.21	5	Atr	10	1	5.416666667
11	1	3.526360525	14.21	5	Atr	10	2	6.933333333
11	1	3.526360525	14.21	5	Atr	10	3	9.566666667
11	2	3.526360525	13.635	4	Atr	30	1	1.5
11	2	3.526360525	13.635	4	Atr	30	2	4.916666667
11	2	3.526360525	13.635	4	Atr	30	3	6.733333333
11	2	3.526360525	13.635	4	Atr	30	4	9.033333333
11	2	3.526360525	13.635	4	Atr	30	5	9.733333333
11	2	3.526360525	13.635	4	Atr	30	6	9.916666667
11	2	3.526360525	13.635	4	Atr	30	7	10.51666667
11	2	3.526360525	13.635	4	Atr	30	8	11.68333333
11	2	3.526360525	13.635	4	Atr	30	9	12.15
11	2	3.526360525	13.635	4	Atr	30	10	12.66666667
11	2	3.526360525	13.635	4	Atr	30	11	15.46666667
11	2	3.526360525	13.635	4	Atr	30	12	16.68333333
11	3	3.526360525	20.465	6	Atr	4	1	3.133333333
11	3	3.526360525	20.465	6	Atr	4	2	4.333333333
11	3	3.526360525	20.465	6	Atr	4	3	6.4
11	4	3.526360525	18.485	2	Atr	4	1	4.95
11	4	3.526360525	18.485	2	Atr	4	2	16.75
11	5	3.526360525	19.935	3	Atr	30	1	2.233333333
11	5	3.526360525	19.935	3	Atr	30	2	3.033333333
11	5	3.526360525	19.935	3	Atr	30	3	3.683333333
11	5	3.526360525	19.935	3	Atr	30	4	8.15
11	5	3.526360525	19.935	3	Atr	30	5	8.883333333
11	5	3.526360525	19.935	3	Atr	30	6	10.73333333
11	5	3.526360525	19.935	3	Atr	30	7	11.35
11	5	3.526360525	19.935	3	Atr	30	8	11.86666667
11	5	3.526360525	19.935	3	Atr	30	9	14.26666667
11	5	3.526360525	19.935	3	Atr	30	10	18.13333333
11	5	3.526360525	19.935	3	Atr	30	11	19.2
11	6	3.526360525	24.82	1	Atr	10	1	4.75
11	1	3.526360525	14.21	5	Lom	4	1	0.933333333
11	1	3.526360525	14.21	5	Lom	4	2	2.05
11	1	3.526360525	14.21	5	Lom	4	3	2.533333333
11	2	3.526360525	13.635	4	Lom	30	1	0.366666667
11	2	3.526360525	13.635	4	Lom	30	2	0.433333333
11	2	3.526360525	13.635	4	Lom	30	3	1.133333333
11	2	3.526360525	13.635	4	Lom	30	4	1.15
11	2	3.526360525	13.635	4	Lom	30	5	1.666666667
11	2	3.526360525	13.635	4	Lom	30	6	1.766666667
11	2	3.526360525	13.635	4	Lom	30	7	2.616666667
11	2	3.526360525	13.635	4	Lom	30	8	2.966666667
11	2	3.526360525	13.635	4	Lom	30	9	3.5
11	2	3.526360525	13.635	4	Lom	30	10	3.816666667
11	2	3.526360525	13.635	4	Lom	30	11	4.216666667
11	2	3.526360525	13.635	4	Lom	30	12	4.433333333
11	2	3.526360525	13.635	4	Lom	30	13	5.333333333
11	2	3.526360525	13.635	4	Lom	30	14	5.816666667
11	2	3.526360525	13.635	4	Lom	30	15	5.826666667
11	2	3.526360525	13.635	4	Lom	30	16	6.1
11	2	3.526360525	13.635	4	Lom	30	17	6.35
11	2	3.526360525	13.635	4	Lom	30	18	7.283333333
11	2	3.526360525	13.635	4	Lom	30	19	7.533333333
11	2	3.526360525	13.635	4	Lom	30	20	7.716666667
11	2	3.526360525	13.635	4	Lom	30	21	7.916666667
11	2	3.526360525	13.635	4	Lom	30	22	8.583333333
11	2	3.526360525	13.635	4	Lom	30	23	8.65
11	2	3.526360525	13.635	4	Lom	30	24	13.18333333
11	2	3.526360525	13.635	4	Lom	30	25	17.13333333
11	2	3.526360525	13.635	4	Lom	30	26	17.43333333
11	3	3.526360525	20.465	6	Lom	10	1	0.833333333
11	3	3.526360525	20.465	6	Lom	10	2	1.916666667
11	3	3.526360525	20.465	6	Lom	10	3	7.016666667
11	3	3.526360525	20.465	6	Lom	10	4	7.666666667
11	3	3.526360525	20.465	6	Lom	10	5	9.333333333
11	3	3.526360525	20.465	6	Lom	10	6	10.73333333
11	3	3.526360525	20.465	6	Lom	10	7	11.86666667
11	4	3.526360525	18.485	2	Lom	4	1	4.166666667
11	4	3.526360525	18.485	2	Lom	4	2	7.583333333
11	4	3.526360525	18.485	2	Lom	4	3	8.7
11	4	3.526360525	18.485	2	Lom	4	4	11.81666667
11	5	3.526360525	19.935	3	Lom	30	1	0.666666667
11	5	3.526360525	19.935	3	Lom	30	2	0.75
11	5	3.526360525	19.935	3	Lom	30	3	1.533333333
11	5	3.526360525	19.935	3	Lom	30	4	2.016666667
11	5	3.526360525	19.935	3	Lom	30	5	2.416666667
11	5	3.526360525	19.935	3	Lom	30	6	2.716666667
11	5	3.526360525	19.935	3	Lom	30	7	2.916666667
11	5	3.526360525	19.935	3	Lom	30	8	4.183333333
11	5	3.526360525	19.935	3	Lom	30	9	4.766666667
11	5	3.526360525	19.935	3	Lom	30	10	5
11	5	3.526360525	19.935	3	Lom	30	11	5.283333333
11	5	3.526360525	19.935	3	Lom	30	12	6.166666667
11	5	3.526360525	19.935	3	Lom	30	13	6.516666667
11	5	3.526360525	19.935	3	Lom	30	14	7.3
11	5	3.526360525	19.935	3	Lom	30	15	7.75
11	5	3.526360525	19.935	3	Lom	30	16	8.316666667
11	5	3.526360525	19.935	3	Lom	30	17	8.616666667
11	5	3.526360525	19.935	3	Lom	30	18	9.8
11	5	3.526360525	19.935	3	Lom	30	19	10.2
11	5	3.526360525	19.935	3	Lom	30	20	11.08333333
11	5	3.526360525	19.935	3	Lom	30	21	11.6
11	5	3.526360525	19.935	3	Lom	30	22	12.46666667
11	5	3.526360525	19.935	3	Lom	30	23	12.68333333
11	5	3.526360525	19.935	3	Lom	30	24	13.26666667
11	5	3.526360525	19.935	3	Lom	30	25	13.56666667
11	5	3.526360525	19.935	3	Lom	30	26	13.78333333
11	5	3.526360525	19.935	3	Lom	30	27	16.71666667
11	5	3.526360525	19.935	3	Lom	30	28	18.71666667
11	5	3.526360525	19.935	3	Lom	30	29	19.75
11	6	3.526360525	24.82	1	Lom	10	1	0.1
11	6	3.526360525	24.82	1	Lom	10	2	0.666666667
11	6	3.526360525	24.82	1	Lom	10	3	1.333333333
11	6	3.526360525	24.82	1	Lom	10	4	2.3
11	6	3.526360525	24.82	1	Lom	10	5	2.55
11	6	3.526360525	24.82	1	Lom	10	6	4.3
11	6	3.526360525	24.82	1	Lom	10	7	7.116666667
11	6	3.526360525	24.82	1	Lom	10	8	9.25
11	6	3.526360525	24.82	1	Lom	10	9	11.98333333
12	4	2.079441542	18.485	6	Atr	4	1	2.166666667
12	4	2.079441542	18.485	6	Atr	4	2	12.41666667
12	5	2.079441542	19.935	4	Atr	30	1	1.116666667
12	5	2.079441542	19.935	4	Atr	30	2	2.966666667
12	5	2.079441542	19.935	4	Atr	30	3	3.933333333
12	5	2.079441542	19.935	4	Atr	30	4	5.116666667
12	5	2.079441542	19.935	4	Atr	30	5	6.083333333
12	5	2.079441542	19.935	4	Atr	30	6	6.566666667
12	5	2.079441542	19.935	4	Atr	30	7	7.5
12	5	2.079441542	19.935	4	Atr	30	8	7.766666667
12	5	2.079441542	19.935	4	Atr	30	9	8.916666667
12	5	2.079441542	19.935	4	Atr	30	10	9.25
12	5	2.079441542	19.935	4	Atr	30	11	9.816666667
12	5	2.079441542	19.935	4	Atr	30	12	10.81666667
12	5	2.079441542	19.935	4	Atr	30	13	12.1
12	5	2.079441542	19.935	4	Atr	30	14	13.06666667
12	5	2.079441542	19.935	4	Atr	30	15	14.41666667
12	5	2.079441542	19.935	4	Atr	30	16	14.43333333
12	5	2.079441542	19.935	4	Atr	30	17	16.31666667
12	6	2.079441542	24.82	5	Atr	10	1	0.1
12	6	2.079441542	24.82	5	Atr	10	2	10.66666667
12	6	2.079441542	24.82	5	Atr	10	3	15
12	7	2.079441542	18.295	3	Atr	30	1	0.9
12	7	2.079441542	18.295	3	Atr	30	2	1.6
12	7	2.079441542	18.295	3	Atr	30	3	1.833333333
12	7	2.079441542	18.295	3	Atr	30	4	1.843333333
12	7	2.079441542	18.295	3	Atr	30	5	2.25
12	7	2.079441542	18.295	3	Atr	30	6	2.416666667
12	7	2.079441542	18.295	3	Atr	30	7	5.416666667
12	7	2.079441542	18.295	3	Atr	30	8	5.433333333
12	7	2.079441542	18.295	3	Atr	30	9	12.38333333
12	7	2.079441542	18.295	3	Atr	30	10	12.61666667
12	7	2.079441542	18.295	3	Atr	30	11	12.85
12	7	2.079441542	18.295	3	Atr	30	12	15.75
12	7	2.079441542	18.295	3	Atr	30	13	16.53333333
12	7	2.079441542	18.295	3	Atr	30	14	18.5
12	7	2.079441542	18.295	3	Atr	30	15	19.33333333
12	8	2.079441542	14.84	1	Atr	10	1	1.633333333
12	8	2.079441542	14.84	1	Atr	10	2	1.8
12	8	2.079441542	14.84	1	Atr	10	3	1.933333333
12	8	2.079441542	14.84	1	Atr	10	4	6.45
12	8	2.079441542	14.84	1	Atr	10	5	12.83333333
12	9	2.079441542	16.87	2	Atr	4	1	2.916666667
12	9	2.079441542	16.87	2	Atr	4	2	15.16666667
12	4	2.079441542	18.485	6	Lom	4	1	0.166666667
12	4	2.079441542	18.485	6	Lom	4	2	8.05
12	4	2.079441542	18.485	6	Lom	4	3	11.41666667
12	4	2.079441542	18.485	6	Lom	4	4	13.33333333
12	5	2.079441542	19.935	4	Lom	30	1	0.2
12	5	2.079441542	19.935	4	Lom	30	2	0.75
12	5	2.079441542	19.935	4	Lom	30	3	0.833333333
12	5	2.079441542	19.935	4	Lom	30	4	1.316666667
12	5	2.079441542	19.935	4	Lom	30	5	1.35
12	5	2.079441542	19.935	4	Lom	30	6	2
12	5	2.079441542	19.935	4	Lom	30	7	2.233333333
12	5	2.079441542	19.935	4	Lom	30	8	3.333333333
12	5	2.079441542	19.935	4	Lom	30	9	3.7
12	5	2.079441542	19.935	4	Lom	30	10	4.8
12	5	2.079441542	19.935	4	Lom	30	11	5.983333333
12	5	2.079441542	19.935	4	Lom	30	12	6.266666667
12	5	2.079441542	19.935	4	Lom	30	13	6.9
12	5	2.079441542	19.935	4	Lom	30	14	8.15
12	5	2.079441542	19.935	4	Lom	30	15	9.5
12	5	2.079441542	19.935	4	Lom	30	16	11.15
12	5	2.079441542	19.935	4	Lom	30	17	11.75
12	5	2.079441542	19.935	4	Lom	30	18	12.3
12	5	2.079441542	19.935	4	Lom	30	19	12.7
12	5	2.079441542	19.935	4	Lom	30	20	13.35
12	5	2.079441542	19.935	4	Lom	30	21	13.36
12	5	2.079441542	19.935	4	Lom	30	22	13.37
12	5	2.079441542	19.935	4	Lom	30	23	14.16666667
12	5	2.079441542	19.935	4	Lom	30	24	14.78333333
12	5	2.079441542	19.935	4	Lom	30	25	15.83333333
12	5	2.079441542	19.935	4	Lom	30	26	17.16666667
12	5	2.079441542	19.935	4	Lom	30	27	17.55
12	6	2.079441542	24.82	5	Lom	10	1	0.666666667
12	6	2.079441542	24.82	5	Lom	10	2	0.683333333
12	6	2.079441542	24.82	5	Lom	10	3	1.05
12	6	2.079441542	24.82	5	Lom	10	4	1.65
12	6	2.079441542	24.82	5	Lom	10	5	1.866666667
12	6	2.079441542	24.82	5	Lom	10	6	2.333333333
12	6	2.079441542	24.82	5	Lom	10	7	2.716666667
12	6	2.079441542	24.82	5	Lom	10	8	8.3
12	6	2.079441542	24.82	5	Lom	10	9	8.333333333
12	6	2.079441542	24.82	5	Lom	10	10	8.866666667
12	7	2.079441542	18.295	3	Lom	4	1	0.916666667
12	7	2.079441542	18.295	3	Lom	4	2	1.4
12	7	2.079441542	18.295	3	Lom	4	3	3.633333333
12	7	2.079441542	18.295	3	Lom	4	4	17.11666667
12	8	2.079441542	14.84	1	Lom	30	1	0.01
12	8	2.079441542	14.84	1	Lom	30	2	0.25
12	8	2.079441542	14.84	1	Lom	30	3	0.366666667
12	8	2.079441542	14.84	1	Lom	30	4	0.55
12	8	2.079441542	14.84	1	Lom	30	5	0.633333333
12	8	2.079441542	14.84	1	Lom	30	6	0.643333333
12	8	2.079441542	14.84	1	Lom	30	7	0.883333333
12	8	2.079441542	14.84	1	Lom	30	8	1.35
12	8	2.079441542	14.84	1	Lom	30	9	2.416666667
12	8	2.079441542	14.84	1	Lom	30	10	2.533333333
12	8	2.079441542	14.84	1	Lom	30	11	2.583333333
12	8	2.079441542	14.84	1	Lom	30	12	3.666666667
12	8	2.079441542	14.84	1	Lom	30	13	3.916666667
12	8	2.079441542	14.84	1	Lom	30	14	4.566666667
12	8	2.079441542	14.84	1	Lom	30	15	4.7
12	8	2.079441542	14.84	1	Lom	30	16	5.55
12	8	2.079441542	14.84	1	Lom	30	17	5.56
12	8	2.079441542	14.84	1	Lom	30	18	5.57
12	8	2.079441542	14.84	1	Lom	30	19	5.666666667
12	8	2.079441542	14.84	1	Lom	30	20	7.833333333
12	8	2.079441542	14.84	1	Lom	30	21	9.066666667
12	8	2.079441542	14.84	1	Lom	30	22	9.633333333
12	8	2.079441542	14.84	1	Lom	30	23	10.33333333
12	8	2.079441542	14.84	1	Lom	30	24	11.25
12	8	2.079441542	14.84	1	Lom	30	25	13.08333333
12	8	2.079441542	14.84	1	Lom	30	26	15.33333333
12	8	2.079441542	14.84	1	Lom	30	27	16.58333333
12	8	2.079441542	14.84	1	Lom	30	28	17
12	9	2.079441542	16.87	2	Lom	10	1	0.1
12	9	2.079441542	16.87	2	Lom	10	2	0.65
12	9	2.079441542	16.87	2	Lom	10	3	0.866666667
12	9	2.079441542	16.87	2	Lom	10	4	1.333333333
12	9	2.079441542	16.87	2	Lom	10	5	1.666666667
12	9	2.079441542	16.87	2	Lom	10	6	2.316666667
12	9	2.079441542	16.87	2	Lom	10	7	4.9
12	9	2.079441542	16.87	2	Lom	10	8	8.616666667
13	1	2.140066163	14.21	5	Atr	10	1	3.566666667
13	1	2.140066163	14.21	5	Atr	10	2	4
13	1	2.140066163	14.21	5	Atr	10	3	9.65
13	1	2.140066163	14.21	5	Atr	10	4	11
13	2	2.140066163	13.635	4	Atr	30	1	0.733333333
13	2	2.140066163	13.635	4	Atr	30	2	0.966666667
13	2	2.140066163	13.635	4	Atr	30	3	4.533333333
13	2	2.140066163	13.635	4	Atr	30	4	6.7
13	2	2.140066163	13.635	4	Atr	30	5	6.9
13	2	2.140066163	13.635	4	Atr	30	6	7.083333333
13	2	2.140066163	13.635	4	Atr	30	7	7.65
13	2	2.140066163	13.635	4	Atr	30	8	12.93333333
13	2	2.140066163	13.635	4	Atr	30	9	14.55
13	2	2.140066163	13.635	4	Atr	30	10	14.95
13	2	2.140066163	13.635	4	Atr	30	11	15.66666667
13	2	2.140066163	13.635	4	Atr	30	12	17.86666667
13	2	2.140066163	13.635	4	Atr	30	13	18.76666667
13	2	2.140066163	13.635	4	Atr	30	14	19.55
13	3	2.140066163	20.465	6	Atr	4	1	12.46666667
13	7	2.140066163	18.295	1	Atr	30	1	0.1
13	7	2.140066163	18.295	1	Atr	30	2	7.883333333
13	7	2.140066163	18.295	1	Atr	30	3	8.6
13	7	2.140066163	18.295	1	Atr	30	4	10.13333333
13	7	2.140066163	18.295	1	Atr	30	5	10.51666667
13	8	2.140066163	14.84	2	Atr	10	1	1.866666667
13	8	2.140066163	14.84	2	Atr	10	2	6.3
13	8	2.140066163	14.84	2	Atr	10	3	13.56666667
13	8	2.140066163	14.84	2	Atr	10	4	15.13333333
13	8	2.140066163	14.84	2	Atr	10	5	15.5
13	9	2.140066163	16.87	3	Atr	4	1	10.03333333
13	9	2.140066163	16.87	3	Atr	4	2	13.93333333
13	1	2.140066163	14.21	5	Lom	4	1	1.733333333
13	1	2.140066163	14.21	5	Lom	4	2	3.2
13	1	2.140066163	14.21	5	Lom	4	3	8.766666667
13	2	2.140066163	13.635	4	Lom	30	1	0.033333333
13	2	2.140066163	13.635	4	Lom	30	2	0.043333333
13	2	2.140066163	13.635	4	Lom	30	3	1.316666667
13	2	2.140066163	13.635	4	Lom	30	4	2.066666667
13	2	2.140066163	13.635	4	Lom	30	5	2.966666667
13	2	2.140066163	13.635	4	Lom	30	6	5.1
13	2	2.140066163	13.635	4	Lom	30	7	5.983333333
13	2	2.140066163	13.635	4	Lom	30	8	9.116666667
13	2	2.140066163	13.635	4	Lom	30	9	11.03333333
13	2	2.140066163	13.635	4	Lom	30	10	11.45
13	2	2.140066163	13.635	4	Lom	30	11	12.56666667
13	2	2.140066163	13.635	4	Lom	30	12	13.53333333
13	2	2.140066163	13.635	4	Lom	30	13	13.66666667
13	2	2.140066163	13.635	4	Lom	30	14	14.01666667
13	2	2.140066163	13.635	4	Lom	30	15	15.86666667
13	2	2.140066163	13.635	4	Lom	30	16	16.03333333
13	2	2.140066163	13.635	4	Lom	30	17	16.08333333
13	2	2.140066163	13.635	4	Lom	30	18	16.83333333
13	2	2.140066163	13.635	4	Lom	30	19	17
13	2	2.140066163	13.635	4	Lom	30	20	19.03333333
13	2	2.140066163	13.635	4	Lom	30	21	19.35
13	2	2.140066163	13.635	4	Lom	30	22	19.81666667
13	3	2.140066163	20.465	6	Lom	10	1	1.35
13	3	2.140066163	20.465	6	Lom	10	2	5.933333333
13	3	2.140066163	20.465	6	Lom	10	3	7.616666667
13	3	2.140066163	20.465	6	Lom	10	4	11.36666667
13	7	2.140066163	18.295	1	Lom	4	1	2.5
13	7	2.140066163	18.295	1	Lom	4	2	8.933333333
13	7	2.140066163	18.295	1	Lom	4	3	9.65
13	7	2.140066163	18.295	1	Lom	4	4	11.36666667
13	8	2.140066163	14.84	2	Lom	30	1	0.05
13	8	2.140066163	14.84	2	Lom	30	2	0.583333333
13	8	2.140066163	14.84	2	Lom	30	3	2.3
13	8	2.140066163	14.84	2	Lom	30	4	2.7
13	8	2.140066163	14.84	2	Lom	30	5	4.733333333
13	8	2.140066163	14.84	2	Lom	30	6	5.8
13	8	2.140066163	14.84	2	Lom	30	7	6.616666667
13	8	2.140066163	14.84	2	Lom	30	8	7.216666667
13	8	2.140066163	14.84	2	Lom	30	9	7.226666667
13	8	2.140066163	14.84	2	Lom	30	10	7.236666667
13	8	2.140066163	14.84	2	Lom	30	11	7.55
13	8	2.140066163	14.84	2	Lom	30	12	7.933333333
13	8	2.140066163	14.84	2	Lom	30	13	8.25
13	8	2.140066163	14.84	2	Lom	30	14	9
13	8	2.140066163	14.84	2	Lom	30	15	9.01
13	8	2.140066163	14.84	2	Lom	30	16	10.15
13	8	2.140066163	14.84	2	Lom	30	17	10.9
13	8	2.140066163	14.84	2	Lom	30	18	11.23333333
13	8	2.140066163	14.84	2	Lom	30	19	11.24333333
13	8	2.140066163	14.84	2	Lom	30	20	12
13	8	2.140066163	14.84	2	Lom	30	21	12.01
13	8	2.140066163	14.84	2	Lom	30	22	12.3
13	8	2.140066163	14.84	2	Lom	30	23	12.53333333
13	8	2.140066163	14.84	2	Lom	30	24	13.11666667
13	8	2.140066163	14.84	2	Lom	30	25	14.76666667
13	8	2.140066163	14.84	2	Lom	30	26	16.1
13	8	2.140066163	14.84	2	Lom	30	27	16.41666667
13	8	2.140066163	14.84	2	Lom	30	28	17.61666667
13	9	2.140066163	16.87	3	Lom	10	1	0.083333333
13	9	2.140066163	16.87	3	Lom	10	2	0.266666667
13	9	2.140066163	16.87	3	Lom	10	3	0.983333333
13	9	2.140066163	16.87	3	Lom	10	4	1.466666667
13	9	2.140066163	16.87	3	Lom	10	5	1.733333333
13	9	2.140066163	16.87	3	Lom	10	6	4.833333333
13	9	2.140066163	16.87	3	Lom	10	7	12.2
13	9	2.140066163	16.87	3	Lom	10	8	12.83333333
14	7	2.564949357	18.295	2	Atr	30	1	3.916666667
14	7	2.564949357	18.295	2	Atr	30	2	4.116666667
14	7	2.564949357	18.295	2	Atr	30	3	4.75
14	7	2.564949357	18.295	2	Atr	30	4	5.016666667
14	7	2.564949357	18.295	2	Atr	30	5	5.8
14	7	2.564949357	18.295	2	Atr	30	6	6.15
14	7	2.564949357	18.295	2	Atr	30	7	6.283333333
14	7	2.564949357	18.295	2	Atr	30	8	6.383333333
14	7	2.564949357	18.295	2	Atr	30	9	7.483333333
14	7	2.564949357	18.295	2	Atr	30	10	8.466666667
14	7	2.564949357	18.295	2	Atr	30	11	8.566666667
14	7	2.564949357	18.295	2	Atr	30	12	10.25
14	7	2.564949357	18.295	2	Atr	30	13	10.68333333
14	7	2.564949357	18.295	2	Atr	30	14	13.08333333
14	7	2.564949357	18.295	2	Atr	30	15	14.41666667
14	7	2.564949357	18.295	2	Atr	30	16	14.58333333
14	8	2.564949357	14.84	3	Atr	10	1	5.133333333
14	8	2.564949357	14.84	3	Atr	10	2	6.716666667
14	8	2.564949357	14.84	3	Atr	10	3	9.566666667
14	8	2.564949357	14.84	3	Atr	10	4	9.683333333
14	8	2.564949357	14.84	3	Atr	10	5	14.95
14	8	2.564949357	14.84	3	Atr	10	6	18.33333333
14	9	2.564949357	16.87	1	Atr	4	1	9.016666667
14	9	2.564949357	16.87	1	Atr	4	2	14.56666667
14	7	2.564949357	18.295	2	Lom	4	1	2.6
14	7	2.564949357	18.295	2	Lom	4	2	3.483333333
14	7	2.564949357	18.295	2	Lom	4	3	4.7
14	8	2.564949357	14.84	3	Lom	30	1	0.35
14	8	2.564949357	14.84	3	Lom	30	2	0.583333333
14	8	2.564949357	14.84	3	Lom	30	3	0.85
14	8	2.564949357	14.84	3	Lom	30	4	1.066666667
14	8	2.564949357	14.84	3	Lom	30	5	1.4
14	8	2.564949357	14.84	3	Lom	30	6	2.4
14	8	2.564949357	14.84	3	Lom	30	7	3.033333333
14	8	2.564949357	14.84	3	Lom	30	8	3.2
14	8	2.564949357	14.84	3	Lom	30	9	3.533333333
14	8	2.564949357	14.84	3	Lom	30	10	3.733333333
14	8	2.564949357	14.84	3	Lom	30	11	3.966666667
14	8	2.564949357	14.84	3	Lom	30	12	4.083333333
14	8	2.564949357	14.84	3	Lom	30	13	4.316666667
14	8	2.564949357	14.84	3	Lom	30	14	4.4
14	8	2.564949357	14.84	3	Lom	30	15	4.45
14	8	2.564949357	14.84	3	Lom	30	16	4.5
14	8	2.564949357	14.84	3	Lom	30	17	5
14	8	2.564949357	14.84	3	Lom	30	18	5.366666667
14	8	2.564949357	14.84	3	Lom	30	19	5.8
14	8	2.564949357	14.84	3	Lom	30	20	5.883333333
14	8	2.564949357	14.84	3	Lom	30	21	7.666666667
14	8	2.564949357	14.84	3	Lom	30	22	8.05
14	8	2.564949357	14.84	3	Lom	30	23	8.166666667
14	8	2.564949357	14.84	3	Lom	30	24	8.533333333
14	8	2.564949357	14.84	3	Lom	30	25	8.783333333
14	8	2.564949357	14.84	3	Lom	30	26	9.383333333
14	8	2.564949357	14.84	3	Lom	30	27	11.41666667
14	9	2.564949357	16.87	1	Lom	10	1	0.416666667
14	9	2.564949357	16.87	1	Lom	10	2	0.816666667
14	9	2.564949357	16.87	1	Lom	10	3	0.916666667
14	9	2.564949357	16.87	1	Lom	10	4	2.1
14	9	2.564949357	16.87	1	Lom	10	5	2.516666667
14	9	2.564949357	16.87	1	Lom	10	6	4.933333333
